# Supplementary material for: Delayed atorvastatin delivery promotes recovery after experimental spinal cord injury
Source: Neurotherapeutics. 2025 Jan 4;22(2):e00517. doi: 10.1016/j.neurot.2024.e00517 (PMC12014417; doi:10.1016/j.neurot.2024.e00517)
Supplement: Supplementary Table 1 — Differentially expressed genes in SCI conditions. A table of the most significantly up- and down-regulated genes in SCI conditions, comparing SCI ​+ ​Vehicle and SCI ​+ ​Atorvastatin groups against Uninjured Controls. Top-10 genes found in both comparisons are bolded, forming the list of genes analyzed in Fig. 3D. Genes are ranked by magnitude of log2(fold change) and Benjamini-Hochberg adjusted p values (False Discovery Rate, FDR), with accompanying TPM values for individual replicates. NOTE: Included as “SuppTable1.xlsx.” [file mmc1.xlsx]

## Sheet: Sheet1
Most significant UPregulated DEGs			Genes in bold are top 10 DEGs for both SCI vs. Uninjured comparisons.
SCI condition vs. Uninjured control	by log2(FC)
DEG_comparison_for-rank_(boxed)	Gene Symbol	Log2FC SCI-Atorvastatin vs. SCI-Vehicle	Log2FC SCI-Atorvastatin vs. UI-Control	Log2FC SCI-Vehicle vs. UI-Control	BH-adjusted p-value SCI-Atorvastatin vs. SCI-Vehicle	BH-adjusted p-value SCI-Atorvastatin vs. UI-Control	BH-adjusted p-value SCI-Vehicle vs. UI-Control	TPMs SCI-A Replicate 1	TPMs SCI-A Replicate 2	TPMs SCI-A Replicate 3	TPMs SCI-A Replicate 4	TPMs SCI-A Replicate 5	TPMs SCI-A Replicate 6	TPMs SCI-A Replicate 7	TPMs SCI-B Replicate 1	TPMs SCI-B Replicate 2	TPMs SCI-B Replicate 3	TPMs SCI-B Replicate 4	TPMs SCI-B Replicate 5	TPMs SCI-B Replicate 6	TPMs SCI-B Replicate 7	TPMs UI-Control Replicate 1	TPMs UI-Control Replicate 2
SCI-Vehicle vs. UI-Control	Ptcd1	-0.011272	11.1935	11.1918	0.995076	1.03e-12	4.31e-12	23.5	13.71	20.88	14.7	21.38	25.61	21.04	18.77	21.09	15.87	21.9	16.71	15.54	24.87	0.49	20.57
SCI-Vehicle vs. UI-Control	Rbfa	-0.245556	10.3782	10.6109	0.975532	8.53e-11	1.01e-10	49.23	47.76	43.55	59.88	57.17	49.55	70.38	57.63	65.73	48.54	57.23	63.74	58.84	54.1	0	46.35
SCI-Vehicle vs. UI-Control	Hvcn1	0.191505	10.7738	10.5678	0.975532	8.79e-12	1.71e-10	29.09	34.24	36.58	28.94	38.39	29.58	40.8	28.34	31.5	31.01	16.55	30.62	41.68	24.83	5.78	7.37
SCI-Vehicle vs. UI-Control	Pigb	-0.391498	9.76096	10.1392	0.916648	1.72e-09	6.25e-10	7.89	6.85	2.47	6.6	4.16	8.4	4.3	5.24	5.45	5.56	15.4	13.55	14.9	9.73	0	15.84
SCI-Vehicle vs. UI-Control	Ten1	-0.0487449	9.99075	10.027	0.988067	4.15e-10	1.13e-09	32.99	24.43	42.92	52.29	26.8	41.59	38.33	35.76	35.84	45.49	24.79	20.66	33.72	31.98	0	17.31
SCI-Vehicle vs. UI-Control	4732471J01Rik	-0.0523756	9.85814	9.89699	0.990198	1.52e-09	1.92e-09	3.44	3.76	2.23	5.69	1.67	8	4.01	2.59	3.5	5.03	1.41	4.13	5.07	6.61	14.76	0
SCI-Vehicle vs. UI-Control	Gngt2	0.291024	10.1845	9.8869	0.975532	4.87e-10	5.37e-09	27.14	46.57	62.75	24.01	64.12	33.32	28.86	39.37	37.22	42.53	39	29.75	33.08	28.36	53.38	0
SCI-Vehicle vs. UI-Control	Zfp511	0.149817	9.83636	9.67132	0.976154	7.02e-10	1.28e-08	21.83	24.88	23.13	13.53	10.2	20.43	20.73	16.18	20.32	14.99	7.37	10.82	16.8	23.71	22.17	0
SCI-Vehicle vs. UI-Control	Polr2k	-0.343014	9.14193	9.47485	0.975532	3.46e-08	1.53e-07	34.52	44.75	26.61	25.67	23.16	48.38	33.63	74.13	12.48	41.54	16.08	44.42	19.36	42.37	37.9	0
SCI-Vehicle vs. UI-Control	Tlcd1	-0.00407823	9.45017	9.43791	0.997516	6.87e-09	1.43e-08	7.72	13.26	10.06	13.57	11.02	8.35	13.19	14.69	10.72	18.63	6.61	12.22	10.79	19.77	7.36	15.29
SCI-Atorvastatin vs. UI-Control	Ptcd1	-0.011272	11.1935	11.1918	0.995076	1.03e-12	4.31e-12	23.5	13.71	20.88	14.7	21.38	25.61	21.04	18.77	21.09	15.87	21.9	16.71	15.54	24.87	0.49	20.57
SCI-Atorvastatin vs. UI-Control	Hvcn1	0.191505	10.7738	10.5678	0.975532	8.79e-12	1.71e-10	29.09	34.24	36.58	28.94	38.39	29.58	40.8	28.34	31.5	31.01	16.55	30.62	41.68	24.83	5.78	7.37
SCI-Atorvastatin vs. UI-Control	Rbfa	-0.245556	10.3782	10.6109	0.975532	8.53e-11	1.01e-10	49.23	47.76	43.55	59.88	57.17	49.55	70.38	57.63	65.73	48.54	57.23	63.74	58.84	54.1	0	46.35
SCI-Atorvastatin vs. UI-Control	Gngt2	0.291024	10.1845	9.8869	0.975532	4.87e-10	5.37e-09	27.14	46.57	62.75	24.01	64.12	33.32	28.86	39.37	37.22	42.53	39	29.75	33.08	28.36	53.38	0
SCI-Atorvastatin vs. UI-Control	Ten1	-0.0487449	9.99075	10.027	0.988067	4.15e-10	1.13e-09	32.99	24.43	42.92	52.29	26.8	41.59	38.33	35.76	35.84	45.49	24.79	20.66	33.72	31.98	0	17.31
SCI-Atorvastatin vs. UI-Control	4732471J01Rik	-0.0523756	9.85814	9.89699	0.990198	1.52e-09	1.92e-09	3.44	3.76	2.23	5.69	1.67	8	4.01	2.59	3.5	5.03	1.41	4.13	5.07	6.61	14.76	0
SCI-Atorvastatin vs. UI-Control	Zfp511	0.149817	9.83636	9.67132	0.976154	7.02e-10	1.28e-08	21.83	24.88	23.13	13.53	10.2	20.43	20.73	16.18	20.32	14.99	7.37	10.82	16.8	23.71	22.17	0
SCI-Atorvastatin vs. UI-Control	Pigb	-0.391498	9.76096	10.1392	0.916648	1.72e-09	6.25e-10	7.89	6.85	2.47	6.6	4.16	8.4	4.3	5.24	5.45	5.56	15.4	13.55	14.9	9.73	0	15.84
SCI-Atorvastatin vs. UI-Control	Tlcd1	-0.00407823	9.45017	9.43791	0.997516	6.87e-09	1.43e-08	7.72	13.26	10.06	13.57	11.02	8.35	13.19	14.69	10.72	18.63	6.61	12.22	10.79	19.77	7.36	15.29
SCI-Atorvastatin vs. UI-Control	Trmt13	-0.00428739	9.41904	9.41284	0.997516	4.71e-09	3.27e-08	1.99	4.7	4.23	3.49	3.2	5.09	3.69	4.56	2.28	3.58	2.51	6.03	4.89	1.81	0	3.03
SCI condition vs. Uninjured control	by P-value
DEG_comparison_for-rank_(boxed)	Gene Symbol	Log2FC SCI-Atorvastatin vs. SCI-Vehicle	Log2FC SCI-Atorvastatin vs. UI-Control	Log2FC SCI-Vehicle vs. UI-Control	BH-adjusted p-value SCI-Atorvastatin vs. SCI-Vehicle	BH-adjusted p-value SCI-Atorvastatin vs. UI-Control	BH-adjusted p-value SCI-Vehicle vs. UI-Control	TPMs SCI-A Replicate 1	TPMs SCI-A Replicate 2	TPMs SCI-A Replicate 3	TPMs SCI-A Replicate 4	TPMs SCI-A Replicate 5	TPMs SCI-A Replicate 6	TPMs SCI-A Replicate 7	TPMs SCI-B Replicate 1	TPMs SCI-B Replicate 2	TPMs SCI-B Replicate 3	TPMs SCI-B Replicate 4	TPMs SCI-B Replicate 5	TPMs SCI-B Replicate 6	TPMs SCI-B Replicate 7	TPMs UI-Control Replicate 1	TPMs UI-Control Replicate 2
SCI-Vehicle vs. UI-Control	Ctss	0.165602	3.57071	3.39526	0.909436	7.85e-119	2.34e-88	1602.76	1831.28	2256.72	1837.22	1911.22	1872.11	1838.07	1928.19	1928.21	1754.4	1380.42	1562.73	1829.65	1394.07	100.26	138.07
SCI-Vehicle vs. UI-Control	Serpina3n	0.0616652	3.0841	3.01089	0.975532	1.31e-109	1.18e-78	600.27	653.35	658.99	698.4	647.32	655.34	699.93	613.37	691.05	599.58	682.72	659.95	665.1	483.91	68.38	65.16
SCI-Vehicle vs. UI-Control	Mpeg1	0.188834	5.43904	5.24048	0.898473	4.15e-96	4.93e-76	236.11	268.15	323.16	249.64	296.26	278.23	251.61	283.2	279.04	247.67	228.84	224.1	249.08	162.18	7.2	3.57
SCI-Vehicle vs. UI-Control	Ctsd	0.232369	3.09517	2.85294	0.714012	1.72e-89	1.52e-70	3083.21	3264.28	4230.58	3295.53	3451.82	3226.3	3153.21	3001.46	3402.09	3169.5	2657.51	2907.01	3016.57	2097.55	337.35	309.45
SCI-Vehicle vs. UI-Control	C1qb	0.162912	3.62448	3.45072	0.939215	2.4e-50	1.34e-67	669.82	733.63	961.86	738.32	804.08	694.69	691.12	704.85	760.46	673.63	605.63	657.97	743.53	552.99	24.56	79.94
SCI-Vehicle vs. UI-Control	C1qc	0.221486	3.00876	2.77653	0.7773	5.4e-52	3.15e-67	775.36	821.73	1087.18	901.27	855.12	680.72	777.49	656.4	805.79	811.4	734.44	686.5	796.39	601.82	66.09	96.11
SCI-Vehicle vs. UI-Control	Csf1r	0.13758	2.72159	2.57299	0.899706	5.94e-112	2.02e-60	206	179.54	228.15	203.1	201.58	190.75	214.14	178.82	219.32	193.6	179.06	195.37	187.21	142.93	23.12	29.18
SCI-Vehicle vs. UI-Control	Gfap	0.0710132	1.82143	1.73801	0.970654	4.13e-57	3.17e-50	6890.33	6654.85	6992.43	7394.98	6540.83	6950.52	7646.87	5840.02	7139.49	6981.44	6290.28	7154.57	6917.99	6154.55	1339.96	2084.66
SCI-Vehicle vs. UI-Control	Itgb5	0.178207	2.10134	1.91207	0.832867	6.01e-35	4.67e-45	153.13	166.6	205.69	170.8	184.05	156.61	161.52	136.83	171.35	164	144.04	163.6	145.62	124.76	31.28	23.85
SCI-Vehicle vs. UI-Control	Gpnmb	0.336777	7.06147	6.71459	0.903121	3.96e-93	2.8e-43	331.74	426.1	561.66	367.08	400.13	451.01	390.37	429.01	390.09	336.98	362.04	291.34	336.23	164.13	4.34	1.42
SCI-Atorvastatin vs. UI-Control	Abca1	0.304066	3.29767	2.98405	0.4807	1.99e-230	9.48e-42	158.2	176.51	169.71	167.99	156.75	170.28	170.26	137.21	161.31	147.23	132.37	137.2	134.94	79.97	16.42	16.05
SCI-Atorvastatin vs. UI-Control	Ctss	0.165602	3.57071	3.39526	0.909436	7.85e-119	2.34e-88	1602.76	1831.28	2256.72	1837.22	1911.22	1872.11	1838.07	1928.19	1928.21	1754.4	1380.42	1562.73	1829.65	1394.07	100.26	138.07
SCI-Atorvastatin vs. UI-Control	Csf1r	0.13758	2.72159	2.57299	0.899706	5.94e-112	2.02e-60	206	179.54	228.15	203.1	201.58	190.75	214.14	178.82	219.32	193.6	179.06	195.37	187.21	142.93	23.12	29.18
SCI-Atorvastatin vs. UI-Control	Serpina3n	0.0616652	3.0841	3.01089	0.975532	1.31e-109	1.18e-78	600.27	653.35	658.99	698.4	647.32	655.34	699.93	613.37	691.05	599.58	682.72	659.95	665.1	483.91	68.38	65.16
SCI-Atorvastatin vs. UI-Control	Mpeg1	0.188834	5.43904	5.24048	0.898473	4.15e-96	4.93e-76	236.11	268.15	323.16	249.64	296.26	278.23	251.61	283.2	279.04	247.67	228.84	224.1	249.08	162.18	7.2	3.57
SCI-Atorvastatin vs. UI-Control	Gpnmb	0.336777	7.06147	6.71459	0.903121	3.96e-93	2.8e-43	331.74	426.1	561.66	367.08	400.13	451.01	390.37	429.01	390.09	336.98	362.04	291.34	336.23	164.13	4.34	1.42
SCI-Atorvastatin vs. UI-Control	Ctsd	0.232369	3.09517	2.85294	0.714012	1.72e-89	1.52e-70	3083.21	3264.28	4230.58	3295.53	3451.82	3226.3	3153.21	3001.46	3402.09	3169.5	2657.51	2907.01	3016.57	2097.55	337.35	309.45
SCI-Atorvastatin vs. UI-Control	Slc29a3	-0.0153445	2.53126	2.53499	0.991803	1.23e-81	7.94e-32	27.66	28.5	27.08	25.52	28.29	31.65	29.71	29.45	35.68	24.32	24.64	31.47	26.72	28.53	8.04	14.83
SCI-Atorvastatin vs. UI-Control	Cd44	0.177104	2.79959	2.61196	0.90442	1.93e-73	5.13e-36	58.85	70.37	63.78	66.7	66.02	58.21	60.12	50.15	63.78	64.99	63.27	57.69	62.61	37.03	6.72	10.21
SCI-Atorvastatin vs. UI-Control	Colec12	0.522973	3.9443	3.41542	0.766338	4.7e-65	2.71e-16	47.16	73.26	66.9	65.34	58.53	59.41	69.75	51.67	59.95	47.47	29.31	42.31	48.47	20.09	3.83	4.78
Most significant DOWNregulated DEGs			Genes in bold are top 10 DEGs for both SCI vs. Uninjured comparisons.
SCI condition vs. Uninjured control	by log2(FC)
DEG_comparison_for-rank_(boxed)	Gene Symbol	Log2FC SCI-Atorvastatin vs. SCI-Vehicle	Log2FC SCI-Atorvastatin vs. UI-Control	Log2FC SCI-Vehicle vs. UI-Control	BH-adjusted p-value SCI-Atorvastatin vs. SCI-Vehicle	BH-adjusted p-value SCI-Atorvastatin vs. UI-Control	BH-adjusted p-value SCI-Vehicle vs. UI-Control	TPMs SCI-A Replicate 1	TPMs SCI-A Replicate 2	TPMs SCI-A Replicate 3	TPMs SCI-A Replicate 4	TPMs SCI-A Replicate 5	TPMs SCI-A Replicate 6	TPMs SCI-A Replicate 7	TPMs SCI-B Replicate 1	TPMs SCI-B Replicate 2	TPMs SCI-B Replicate 3	TPMs SCI-B Replicate 4	TPMs SCI-B Replicate 5	TPMs SCI-B Replicate 6	TPMs SCI-B Replicate 7	TPMs UI-Control Replicate 1	TPMs UI-Control Replicate 2
SCI-Vehicle vs. UI-Control	Apoa2	-1.08905	-9.39685	-8.31174	0.975532	1.18e-33	1.62e-05	0.78	1.17	0	8.88	1.68	1.59	2.22	3.41	1.53	3.27	6.4	4.37	0	1.62	1460.39	288.09
SCI-Vehicle vs. UI-Control	Aldob	-0.23064	-5.89005	-5.67243	0.986708	1.02e-08	2.7e-10	3.04	0.07	0	3.08	1.03	2.1	2.71	1.05	2.42	0.57	6.46	2.09	0.41	0.2	154.53	28.9
SCI-Vehicle vs. UI-Control	Wfdc21	-1.41491	-6.72563	-5.31277	0.975532	0.00429771	0.0217771	0	3.47	0	2.76	0	0.68	1.08	0	13.09	0	0.9	0	1.61	0	329.21	0
SCI-Vehicle vs. UI-Control	Pck1	-1.15079	-4.81101	-4.48567	0.929115	0.00521079	3.03e-05	1.31	27.35	0	2.73	2.84	1.7	0.29	9.19	4.83	4.44	1.39	3.47	2.06	0.1	99.79	28.24
SCI-Vehicle vs. UI-Control	Adh1	1.13164	-3.07325	-4.21202	0.473552	1e-10	1.01e-09	10.59	20.31	23.82	12.28	15.07	12.44	12.25	11.48	7.97	9.45	2.29	9.75	4.95	4.89	169.18	65.44
SCI-Vehicle vs. UI-Control	Hmgcs2	0.866869	-2.98285	-3.85629	0.75115	0.000183302	4.72e-06	5.09	4.95	5.69	6.1	6.51	0.76	7.68	4.91	4.76	5.39	2.81	2.18	2.44	0.94	66.13	7.44
SCI-Vehicle vs. UI-Control	Cth	0.34178	-3.23689	-3.5936	0.976154	1.58e-06	8.42e-05	3.41	0.4	2.38	1.43	0.66	2.3	4.24	1.36	1.09	7.28	1.37	2.8	0.82	1.24	33.28	14.46
SCI-Vehicle vs. UI-Control	Upb1	-0.349903	-3.90344	-3.55648	0.976154	3.62e-12	2.58e-05	1.51	0.88	1.62	0.71	0.74	1.39	0.96	0.6	0.79	1.18	1.11	1.47	1.83	0.2	14.16	17.95
SCI-Vehicle vs. UI-Control	Myh4	2.04701	0.83152	-3.48907	0.966849	0.78519	0.0018186	5.21	97.34	0.35	22.12	1.84	0	0.36	0.39	1.02	27.18	0.3	0.76	0.54	0.38	2.66	17.43
SCI-Vehicle vs. UI-Control	Hp	0.556673	-2.87601	-3.43363	0.976154	0.00831083	0.00579289	4.24	25.45	7.66	1.27	11.19	1.3	6.9	7.1	14.9	9.14	3.14	4.17	7.82	0	86.92	26.23
SCI-Atorvastatin vs. UI-Control	Apoa2	-1.08905	-9.39685	-8.31174	0.975532	1.18e-33	1.62e-05	0.78	1.17	0	8.88	1.68	1.59	2.22	3.41	1.53	3.27	6.4	4.37	0	1.62	1460.39	288.09
SCI-Atorvastatin vs. UI-Control	Wfdc21	-1.41491	-6.72563	-5.31277	0.975532	0.00429771	0.0217771	0	3.47	0	2.76	0	0.68	1.08	0	13.09	0	0.9	0	1.61	0	329.21	0
SCI-Atorvastatin vs. UI-Control	Aldob	-0.23064	-5.89005	-5.67243	0.986708	1.02e-08	2.7e-10	3.04	0.07	0	3.08	1.03	2.1	2.71	1.05	2.42	0.57	6.46	2.09	0.41	0.2	154.53	28.9
SCI-Atorvastatin vs. UI-Control	Pck1	-1.15079	-4.81101	-4.48567	0.929115	0.00521079	3.03e-05	1.31	27.35	0	2.73	2.84	1.7	0.29	9.19	4.83	4.44	1.39	3.47	2.06	0.1	99.79	28.24
SCI-Atorvastatin vs. UI-Control	Upb1	-0.349903	-3.90344	-3.55648	0.976154	3.62e-12	2.58e-05	1.51	0.88	1.62	0.71	0.74	1.39	0.96	0.6	0.79	1.18	1.11	1.47	1.83	0.2	14.16	17.95
SCI-Atorvastatin vs. UI-Control	Hoxd10	-1.01345	-3.74251	-2.74066	0.476174	3.72e-22	4.34e-07	5.69	1.84	5.7	5.03	4.12	3.76	6.27	14.2	7.56	8.96	9.88	8.22	4.75	10.72	63	12.56
SCI-Atorvastatin vs. UI-Control	Gng13	-0.934463	-3.63903	-2.72098	0.63356	5.63e-08	0.000147618	34.53	10.39	24.42	6.21	32.05	30.42	32.85	24.93	50.47	53.9	22.25	45.74	29.46	18.03	224.31	0
SCI-Atorvastatin vs. UI-Control	Snora23	-0.255786	-3.54196	-3.29766	0.984452	5.4e-05	0.0005616	0	0	0	43.55	0	132.01	0	0	0	0	33.23	0	0	0	1050.66	0
SCI-Atorvastatin vs. UI-Control	Cml5	0.13336	-3.49632	-3.63174	0.991803	4.66e-07	0.0963544	1.8	0	4.75	0.47	2.19	4.39	1.84	4.66	1.13	0	4.62	0	0	4.39	31.88	34.83
SCI-Atorvastatin vs. UI-Control	Reep6	-0.222733	-3.34722	-3.13733	0.976154	8.82e-14	1.63e-09	5.44	7.5	4.94	2.49	6.54	6.2	4.73	10.24	4.52	4.84	5.36	6.18	3.59	9.65	60.38	51.26
SCI condition vs. Uninjured control	by P-value		Genes in bold appear on both the Top 10 log2FC and p-value lists
DEG_comparison_for-rank_(boxed)	Gene Symbol	Log2FC SCI-Atorvastatin vs. SCI-Vehicle	Log2FC SCI-Atorvastatin vs. UI-Control	Log2FC SCI-Vehicle vs. UI-Control	BH-adjusted p-value SCI-Atorvastatin vs. SCI-Vehicle	BH-adjusted p-value SCI-Atorvastatin vs. UI-Control	BH-adjusted p-value SCI-Vehicle vs. UI-Control	TPMs SCI-A Replicate 1	TPMs SCI-A Replicate 2	TPMs SCI-A Replicate 3	TPMs SCI-A Replicate 4	TPMs SCI-A Replicate 5	TPMs SCI-A Replicate 6	TPMs SCI-A Replicate 7	TPMs SCI-B Replicate 1	TPMs SCI-B Replicate 2	TPMs SCI-B Replicate 3	TPMs SCI-B Replicate 4	TPMs SCI-B Replicate 5	TPMs SCI-B Replicate 6	TPMs SCI-B Replicate 7	TPMs UI-Control Replicate 1	TPMs UI-Control Replicate 2
SCI-Vehicle vs. UI-Control	Hagh	-0.0376701	-1.71125	-1.6867	0.987257	4.61e-19	1.83e-21	38.86	65.7	62.86	53.57	60.09	51.41	56.46	47.04	62.73	60.38	58.68	60.63	67	54.17	198.52	192.46
SCI-Vehicle vs. UI-Control	Dhcr24	-0.253223	-2.15594	-1.91782	0.832867	1.16e-27	6.98e-17	41.46	27.85	30.12	26.39	35.43	30.54	30.81	33.2	29.83	42.43	38	43.67	36.77	45.32	131.38	114.7
SCI-Vehicle vs. UI-Control	Msmo1	0.0524592	-1.80838	-1.87313	0.984452	1.58e-20	5.13e-15	54.86	48.68	40.11	52.52	55.17	45.7	44.04	48.24	37.7	61.68	39.67	42.94	50.63	46.75	120.19	175.17
SCI-Vehicle vs. UI-Control	Fdps	-0.080308	-1.98234	-1.91316	0.978311	4.86e-13	1.68e-14	71.63	46.24	73.08	65.48	44.13	42.28	54.1	55.22	78.87	69.85	48.5	58.21	59.08	59.11	226.22	179.04
SCI-Vehicle vs. UI-Control	Rprd1b	-0.0746208	-0.98332	-0.921228	0.975532	6.16e-17	3.25e-14	25.74	21.6	24.58	24.99	21.51	23.53	18.78	19.61	24.35	24.42	26.78	27.49	20.56	24.25	26.55	36.14
SCI-Vehicle vs. UI-Control	Rps4l	-0.218712	-1.8307	-1.62689	0.975532	3.62e-05	1.39e-13	29.98	67.22	96.34	65.98	51.86	47.03	72.01	71.54	65.22	68.31	92.41	88.04	54.52	68.85	162.45	220.43
SCI-Vehicle vs. UI-Control	Scd1	0.135262	-0.822095	-0.970357	0.972884	0.000645847	6.47e-13	287.91	384.03	218.5	267.33	218.67	259.38	234.24	217.18	239.36	266	240.32	275.03	224.9	235.89	434.38	363.62
SCI-Vehicle vs. UI-Control	Hpca	-0.145744	-1.14707	-1.01391	0.958639	3.47e-11	1.08e-12	78.49	49.08	58.84	72.72	52.59	75.71	54.74	69	67.23	75.75	71.42	67.74	73.99	79.19	129.43	121.52
SCI-Vehicle vs. UI-Control	Klhdc2	-0.10248	-1.00467	-0.91523	0.966849	1.55e-13	2.95e-12	262.15	256.53	263.79	267.2	227.89	233.94	217.62	246.13	251.38	262.27	288.92	263	248.53	276.32	442.73	405.41
SCI-Vehicle vs. UI-Control	Hsph1	-0.0337917	-0.71666	-0.69564	0.979629	1.87e-08	4.11e-12	193.57	159.5	197.48	193.58	206.48	211.02	179.58	184.4	198.99	197.49	181.06	234.4	192.34	200.67	259.05	266.77
SCI-Atorvastatin vs. UI-Control	Klc2	-0.105968	-0.774778	-0.684784	0.975532	4.94e-39	0.000867108	220.77	176.38	206.46	208.86	195.01	206.81	200.32	173.89	167.01	214.66	230.85	259.33	219.07	268.83	291.36	301.58
SCI-Atorvastatin vs. UI-Control	Pmm1	-0.196272	-1.4222	-1.23826	0.852415	1.07e-35	8.52e-10	140.78	116.38	118.52	133.6	130.18	113.95	118.59	104.92	151.08	156.59	161.97	119.08	142.98	128.85	262.01	316.65
SCI-Atorvastatin vs. UI-Control	Vamp1	-0.124683	-0.953083	-0.843779	0.972884	2.35e-34	3.06e-05	440.53	358.46	379.08	417.18	399.44	403.52	372.74	401.87	405.13	404.48	406.88	450.21	357.42	578.86	633.8	681.1
SCI-Atorvastatin vs. UI-Control	Flrt1	-0.0194732	-1.70311	-1.69935	0.991803	5.96e-34	1.27e-08	19.72	15.19	19.13	20.91	20.4	18.8	21.31	9.08	17.07	19.36	20.11	26.34	18.43	19.5	48.27	50.15
SCI-Atorvastatin vs. UI-Control	Apoa2	-1.08905	-9.39685	-8.31174	0.975532	1.18e-33	1.62e-05	0.78	1.17	0	8.88	1.68	1.59	2.22	3.41	1.53	3.27	6.4	4.37	0	1.62	1460.39	288.09
SCI-Atorvastatin vs. UI-Control	Pcp4l1	-0.160243	-1.21027	-1.06521	0.942985	1.7e-32	6.55e-07	341.87	267.82	292.63	277.16	287.61	307.32	285.46	305.47	269.69	288.96	297.62	318.49	337.44	435.36	601.46	545.07
SCI-Atorvastatin vs. UI-Control	Cplx1	-0.228403	-1.24074	-1.0287	0.93968	8.88e-31	2.86e-06	1002.48	737.15	857.5	842.36	829.28	790.95	735.56	733.17	755.84	942.04	995.93	1008.86	902.49	1348.21	1548.02	1730.95
SCI-Atorvastatin vs. UI-Control	Bex2	-0.311695	-1.25471	-0.958268	0.473552	9.52e-31	4.44e-07	552.72	495.52	586.69	526.36	477.66	517.93	512.87	518.84	609.59	698.86	648.16	618.74	551.61	823.62	1001.31	1160.46
SCI-Atorvastatin vs. UI-Control	Kcnab2	-0.229059	-1.059	-0.845914	0.77242	1.39e-30	5.75e-05	218.83	177.37	198.71	193.75	190.72	194.59	178.42	160.81	180.95	236.6	243.04	265.85	207.65	286.78	309.52	359.14
SCI-Atorvastatin vs. UI-Control	Thy1	-0.194576	-0.913755	-0.734756	0.827755	1.63e-29	0.000170436	421.96	364.5	384.29	414.5	401.07	402.36	372.19	366.95	388.81	439.22	435.76	467.73	425.83	581.41	565.96	705.95
