# Supplementary material for: Delayed atorvastatin delivery promotes recovery after experimental spinal cord injury
Source: Neurotherapeutics. 2025 Jan 4;22(2):e00517. doi: 10.1016/j.neurot.2024.e00517 (PMC12014417; doi:10.1016/j.neurot.2024.e00517)
Supplement: Supplementary Table 2 — Comparative activation of pathways by atorvastatin or a vehicle control following SCI. This table illustrates the differential activation of pathways in SCI mice treated with atorvastatin or the vehicle-only compared to Uninjured Controls. Ingenuity Pathway Analysis (IPA) identifies how canonical pathway activation changes with post-SCI atorvastatin treatment versus Uninjured Controls or vehicle-only treatment versus Uninjured Controls. Z-score differences were calculated as (Atorvastatin-unique genes' pathway Z-score - SCI-Shared genes' pathway Z-score). Only pathways with at least one comparison (SCI condition vs. Uninjured Control) showing a Z-score magnitude greater than 1.96 (p ​< ​0.05) were included in this table. A pseudovalue of 0.000001 was substituted for “N/A” values to enable Z-score calculations across all pathways. The following Δ|Z-score|: p-value pairings were utilized in the corresponding panels Fig. 4D-E: ∗∗∗Δ|Z-score| > 3.29: p ​< ​0.001; ∗∗Δ|Z-score| > 2.58: p ​< ​0.01 NOTE: Included as “SuppTable2.xlsx.” [file mmc2.xlsx]

## Sheet: Atorvastatin-Changed Pathways
UPregulated Pathway Activation for Atorvastatin-unique Genes vs. SCI Shared Genes
Ingenuity Pathway Analysis Canonical Pathways	Pathways from Shared DEGS for SCI-Atorvastatin vs. Uninjured Control and SCI-Vehicle vs. Uninjured Control	Pathways from Unique DEGs for SCI-Vehicle vs. Uninjured Control not in SCI-Atorvastatin vs. Uninjured Control	Pathways from Unique DEGs for SCI-Atorvastatin vs. Uninjured Control not in SCI-Vehicle vs. Uninjured Control	Z-score Difference( Atorvastatin-unique[Col D]- SCI-Shared[Col B])		Legend
Apelin Liver Signaling Pathway	-2.121	0	2.236	4.357		<thick outline, bold text>	= Top 10 pathway by Z-score change
Oxidative Phosphorylation	-6.928	0	-3.317	3.611			= Cell color for greatest Z-score or Z-score increase
Superpathway of Cholesterol Biosynthesis	-3.357	0	N/A	3.357			= Cell color for lowest Z-score or greatest Z-score decrease
Apelin Adipocyte Signaling Pathway	-2.236	0	1	3.236			= Cell color for no Z-score or Z-score change (0 or 'N/A')
Xenobiotic Metabolism PXR Signaling Pathway	-0.845	0	2.333	3.178
TCA Cycle II (Eukaryotic)	-3.162	0	N/A	3.162
Endocannabinoid Developing Neuron Pathway	-1.043	0	2.111	3.154		Note 1:	Only pathways in which at least one comparison (Cols B, C, or D) included a pathway |Z-score| > 1.96: (p < 0.05) were included for IPA Comparative Analysis.
Neutrophil Extracellular Trap Signaling Pathway	-4.529	0	-1.46	3.069
Fatty Acid β-oxidation I	-3	0	N/A	3
Superpathway of Geranylgeranyldiphosphate Biosynthesis I (via Mevalonate)	-3	0	N/A	3
Apelin Cardiomyocyte Signaling Pathway	-1.177	0	1.508	2.685		Note 2:	A pseudovalue of 0.000001 was substituted for N/A values to enable Z-score change calculations for all pathways.
γ-linolenate Biosynthesis II (Animals)	-2.646	0	N/A	2.646
Oxytocin in Brain Signaling Pathway	-2.236	0	0.333	2.569
Tryptophan Degradation III (Eukaryotic)	-2.449	0	N/A	2.449
nNOS Signaling in Neurons	-2.449	0	N/A	2.449
Mevalonate Pathway I	-2.449	0	N/A	2.449
Glutaryl-CoA Degradation	-2.449	0	N/A	2.449
Fc Epsilon RI Signaling	-0.756	0	1.667	2.423
Autophagy	-2.335	0	0	2.335
Coronavirus Replication Pathway	-2.309	0	N/A	2.309
Fatty Acid Activation	-2.236	0	N/A	2.236
Oleate Biosynthesis II (Animals)	-2.236	0	N/A	2.236
Sucrose Degradation V (Mammalian)	-2.236	0	N/A	2.236
Inhibition of ARE-Mediated mRNA Degradation Pathway	-1.512	0	0.707	2.219
Microautophagy Signaling Pathway	-2.475	0	-0.333	2.142
Cholesterol Biosynthesis II (via 24,25-dihydrolanosterol)	-2.121	0	N/A	2.121
Cholesterol Biosynthesis III (via Desmosterol)	-2.121	0	N/A	2.121
Cholesterol Biosynthesis I	-2.121	0	N/A	2.121
PI3K/AKT Signaling	0	0	2.121	2.121
Superpathway of Methionine Degradation	-2.111	0	N/A	2.111
Endocannabinoid Cancer Inhibition Pathway	-1.768	0	0.333	2.101
Aspartate Degradation II	-2	0	N/A	2
Intrinsic Prothrombin Activation Pathway	N/A	0	2	2
Xenobiotic Metabolism General Signaling Pathway	-0.73	0	1.265	1.995
DOWNregulated Pathway Activation for Atorvastatin-unique Genes vs. SCI Shared Genes
Ingenuity Pathway Analysis Canonical Pathways	Pathways from Shared DEGS for SCI-Atorvastatin vs. Uninjured Control and SCI-Vehicle vs. Uninjured Control	Pathways from Unique DEGs for SCI-Vehicle vs. Uninjured Control not in SCI-Atorvastatin vs. Uninjured Control	Pathways from Unique DEGs for SCI-Atorvastatin vs. Uninjured Control not in SCI-Vehicle vs. Uninjured Control	Z-score Difference( Atorvastatin-unique[Col D]- SCI-Shared[Col B])
MicroRNA Biogenesis Signaling Pathway	2.111	0	-1.606	-3.717
3-phosphoinositide Degradation	2.197	0	-1.5	-3.697
Superpathway of Inositol Phosphate Compounds	2.214	1	-1.091	-3.305
Inhibition of Matrix Metalloproteases	1.89	0	-1.342	-3.232
D-myo-inositol (1,4,5,6)-Tetrakisphosphate Biosynthesis	1.512	0	-1.698	-3.21
D-myo-inositol (3,4,5,6)-tetrakisphosphate Biosynthesis	1.512	0	-1.698	-3.21
D-myo-inositol-5-phosphate Metabolism	1.976	0	-1.147	-3.123
Mitochondrial Dysfunction	4.6	0	1.512	-3.088
Actin Cytoskeleton Signaling	2.592	0	-0.258	-2.85
3-phosphoinositide Biosynthesis	1.567	0	-1.213	-2.78
Interferon Signaling	2.714	0	N/A	-2.714
CLEAR Signaling Pathway	1.78	0	-0.784	-2.564
Immunogenic Cell Death Signaling Pathway	2.558	0	N/A	-2.558
UVA-Induced MAPK Signaling	2.887	0	0.333	-2.554
Protein Kinase A Signaling	0.988	0	-1.46	-2.448
ERK/MAPK Signaling	3.015	0	0.577	-2.438
Tumor Microenvironment Pathway	2.667	0	0.243	-2.424
IL-15 Production	2.646	0	0.302	-2.344
Role of Osteoblasts in Rheumatoid Arthritis Signaling Pathway	1.622	0	-0.688	-2.31
Cardiac Hypertrophy Signaling (Enhanced)	2.945	0	0.707	-2.238
CREB Signaling in Neurons	1.238	0	-1	-2.238
Regulation of Cellular Mechanics by Calpain Protease	2.646	0	0.447	-2.199
GM-CSF Signaling	2.183	0	0	-2.183
IL-7 Signaling Pathway	2.183	0	N/A	-2.183
p53 Signaling	0.728	0	-1.342	-2.07
Role of Tissue Factor in Cancer	2.534	0	0.5	-2.034
Remodeling of Epithelial Adherens Junctions	2	0	N/A	-2
EGF Signaling	1.604	0	-0.378	-1.982
PDGF Signaling	2.887	0	0.905	-1.982
