# Supplementary material for: Delayed atorvastatin delivery promotes recovery after experimental spinal cord injury
Source: Neurotherapeutics. 2025 Jan 4;22(2):e00517. doi: 10.1016/j.neurot.2024.e00517 (PMC12014417; doi:10.1016/j.neurot.2024.e00517)
Supplement: Supplementary Table 3 — Post-SCI atorvastatin treatment modulates multiple pathways pertaining to CNS injury and repair. (A) PANTHER GO-Slim (16.0) Biological Process analysis for the 13 differentially expressed genes from Fig. 5, identifying significant pathways relevant to CNS repair. (B) DAVID (v2024q2) GO analysis for the same set of genes, including significant pathways across Biological Processes, Molecular Functions, and Cellular Compartments. For both (A) and (B), pathways were denoted as significant at a threshold of p ​< ​0.05. NOTE: Included as “SuppTable3.xlsx.” [file mmc3.xlsx]

## Sheet: Sheet1
A
PANTHER GO-Slim (16.0) Biological Processes Pathway	# of Genes in Pathway	# DEGs Observed	# DEGs Expected	Fold Enrichment	P-value	Component Gene
Fatty Acid Transport	27	1	0.0135	74.02	0.0139	Fabp7
Axon Guidance	102	1	0.03	33.31	0.0301	Unc5c
B
DAVID (v2024q2) Biological Processes Pathway	# of Genes in Pathway	# DEGs Observed	# DEGs Expected	Fold Enrichment	P-value	Component Genes
GO:0010629~ Negative Regulation of Gene Expression	13	3	0.174	17.237	0.0107979	Mir124-2hg, Rest, Klf4
GO:0035019~ Somatic Stem Cell Population Maintenance	13	2	0.0335	59.6963	0.0304967	Rest, Klf4
DAVID (v2024q2) Molecular Function Pathway	# of Genes in Pathway	# DEGs Observed	# DEGs Expected	Fold Enrichment	P-value	Component Genes
GO:0005509~ Calcium Ion Binding	13	3	0.326	9.20712	0.035058	Mir124-2hg, Rest, Klf4
DAVID (v2024q2) Cellular Compartments Pathway	# of Genes in Pathway	# DEGs Observed	# DEGs Expected	Fold Enrichment	P-value	Component Genes
GO:0043025~ Neuronal Cell Body	11	3	0.212	12.1635	0.0200492	Fabp7, Unc5c, Ltbp1
